# Supplementary material for: A Michael Acceptor Analogue, SKSI-0412, Down-Regulates Inflammation and Proliferation Factors through Suppressing Signal Transducer and Activator of Transcription 3 Signaling in IL-17A-Induced Human Keratinocyte
Source: Int J Mol Sci. 2021 Aug 16;22(16):8813. doi: 10.3390/ijms22168813 (PMC8396041; doi:10.3390/ijms22168813)
Supplement: Supplementary file 1 [file ijms-22-08813-s001.zip]

Archive with 1 entries (1 files):
- ijms-1300003-supplementary.pdf
